# Supplementary material for: Measurement Systems for Use in the Navigation of the Cannula–Guide Assembly within the Deep Regions of the Bronchial Tree
Source: Sensors (Basel). 2023 Feb 19;23(4):2306. doi: 10.3390/s23042306 (PMC9967606; doi:10.3390/s23042306)
Supplement: Supplementary file 1 [file sensors-23-02306-s001.zip]

Archive with 3 entries (3 files):
- Data.zip
- Device_D1.zip
- Device_D2andD3.zip
